# Supplementary material for: Straw from Different Crop Species Recruits Different Communities of Lignocellulose-Degrading Microorganisms in Black Soil
Source: Microorganisms. 2024 May 5;12(5):938. doi: 10.3390/microorganisms12050938 (PMC11123855; doi:10.3390/microorganisms12050938)
Supplement: Supplementary file 1 [file microorganisms-12-00938-s001.zip]

Archive with 1 entries (1 files):
- microorganisms-2966006-supplementary.pdf
